# Supplementary material for: Gender Differences in Factors Associated with the Total Delay in Treatment of Pulmonary Tuberculosis Patients: A Cross-Sectional Study in Selangor, Malaysia
Source: Int J Environ Res Public Health. 2022 May 21;19(10):6258. doi: 10.3390/ijerph19106258 (PMC9140698; doi:10.3390/ijerph19106258)
Supplement: Supplementary file 1 [file ijerph-19-06258-s001.zip]

Archive with 1 entries (1 files):
- ijerph-1628734-supplementary.pdf
